# Supplementary material for: Harmonization of Rapid Evaporative Ionization Mass Spectrometry Workflows across Four Sites and Testing Using Reference Material and Local Food-Grade Meats
Source: Metabolites. 2022 Nov 17;12(11):1130. doi: 10.3390/metabo12111130 (PMC9699633; doi:10.3390/metabo12111130)
Supplement: Supplementary file 1 [file metabolites-12-01130-s001.zip]

Archive with 1 entries (1 files):
- metabolites-1982512-supplementary.pdf
